# Supplementary material for: Predicting the immunity landscape and prognosis with an NCLs signature in liver hepatocellular carcinoma
Source: PLoS One. 2024 Apr 25;19(4):e0298775. doi: 10.1371/journal.pone.0298775 (PMC11045082; doi:10.1371/journal.pone.0298775)
Supplement: S1 Table — (XLSX) [file pone.0298775.s001.xlsx]

## Sheet: NRGs
Genes
FPR2
CREB5
F3
S100A12
HPSE
VNN3
IL17A
ENTPD4
MPO
MME
SLC22A4
CYP4F3
G0S2
CEACAM3
TNFRSF10C
CLEC6A
SELP
BST1
